# Supplementary material for: Improved Therapeutic Efficacy of MT102, a New Anti-Inflammatory Agent, via a Self-Microemulsifying Drug Delivery System, in Ulcerative Colitis Mice
Source: Pharmaceutics. 2023 Dec 2;15(12):2720. doi: 10.3390/pharmaceutics15122720 (PMC10747691; doi:10.3390/pharmaceutics15122720)
Supplement: Supplementary file 1 [file pharmaceutics-15-02720-s001.zip]

Archive with 1 entries (1 files):
- pharmaceutics-2726559-supplementary.pdf
